# Supplementary material for: Indexing Resilience to Heat and Drought Stress in the Wild Relatives of Rapeseed-Mustard
Source: Life (Basel). 2023 Mar 9;13(3):738. doi: 10.3390/life13030738 (PMC10055847; doi:10.3390/life13030738)
Supplement: Supplementary file 1 [file life-13-00738-s001.zip]

Archive with 1 entries (1 files):
- life-2177374-supplementary.pdf
